# Supplementary material for: New insights in the coordinated amidase and glucosaminidase activity of the major autolysin (Atl) in Staphylococcus aureus
Source: Commun Biol. 2020 Nov 20;3:695. doi: 10.1038/s42003-020-01405-2 (PMC7679415; doi:10.1038/s42003-020-01405-2)
Supplement: Supplementary file 4 — Supplementary Data [file 42003_2020_1405_MOESM4_ESM.xlsx]

## Sheet: Data Fig. 3
	Name	File Name	Statistic	#Cells
	Specimen_001_SA113 damiA 2.fcs	Specimen_001_SA113 damiA 2.fcs		10055
	Specimen_001_SA113 damiA 2.fcs/Bakterien		99.3	9981
	Mean : FSC-A = 348.27645874		348
	Specimen_001_SA113 datl.fcs	Specimen_001_SA113 datl.fcs		10722
	Specimen_001_SA113 datl.fcs/Bakterien		91.6	9818
	Mean : FSC-A = 846.806091309		847
	Specimen_001_SA113 dglC.fcs	Specimen_001_SA113 dglC.fcs		10124
	Specimen_001_SA113 dglC.fcs/Bakterien		98.5	9972
	Mean : FSC-A = 483.617492676		484
	Specimen_001_SA113 WT.fcs	Specimen_001_SA113 WT.fcs		10371
	Specimen_001_SA113 WT.fcs/Bakterien		94.5	9800
	Mean : FSC-A = 191.42300415		191

## Sheet: Data Fig. 6
	WT		Datl Compl.		Datl
	Peak area units		Peak area units		Peak area units
Monomer	13.06		12.12		18.97
	5.3		22.51		24.88
	7.25		11.86		16.41
	29.3		13.03		51.85
			40.4
Monomer total area	54.91		59.52		112.11
Dimer	48.58		60.66		78.75
Trimer	48.36		56.03		90.31
Tertramer	33.32		39.66		58.8
Pentamer	27.83		34.2		47.58
Hexamer	36.22		42.32		32.38
Heptamer	26.14		25.32		25.44
>Heptamer	254.34		273.32		124.99
Total area	529.7		591.03		570.36
	Total area percent
	Mono	Di	Tri	Tetra	Penta	Hexa	Hepta	>Hepta
WT	10.3662	9.17123	9.1297	6.29035	5.25392	6.83783	4.93487	48.0159
Datl Compl.	10.0706	10.2634	9.48006	6.71032	5.78651	7.16038	4.28405	46.2447
Datl	19.656	13.8071	15.8339	10.3093	8.3421	5.67712	4.46034	21.9142
	Mono	Di	Tri	Tetra	Penta	Hexa	Hepta	>Hepta
WT	10.3662	9.17123	9.1297	6.29035	5.25392	6.83783	4.93487	48.0159
Datl Compl.	10.0706	10.2634	9.48006	6.71032	5.78651	7.16038	4.28405	46.2447
Datl	19.656	13.8071	15.8339	10.3093	8.3421	5.67712	4.46034	21.9142

## Sheet: Data Fig. 10
		PG Ami_GlcA digest
		Peak area units	Peak area units
	Time	GM	GM-Oac
	0	1184	0
	1	11839	2355
	2	15236	3120
	4	19585	3987
	8	22680	4585
